# Supplementary material for: MRI‐based radiomic signatures for pretreatment prognostication in cervical cancer
Source: Cancer Med. 2023 Oct 16;12(20):20251–65. doi: 10.1002/cam4.6526 (PMC10652318; doi:10.1002/cam4.6526)
Supplement: Supplementary file 1 — Data S1. [file CAM4-12-20251-s001.zip]

Archive with 4 entries (4 files):
- cam46526-sup-0001-FigureS1.jpg.jpg
- cam46526-sup-0002-Tables.docx
- cam46526-sup-0003-AppendixS1.docx
- cam46526-sup-0001-FigureS1.docx
